# Supplementary material for: Analysis of hematological parameters in rheumatoid arthritis patients receiving biological therapy: contribution to prevention of avoidable hematological complications
Source: EXCLI J. 2022 Mar 8;21:580–94. doi: 10.17179/excli2022-4702 (PMC9150010; doi:10.17179/excli2022-4702)
Supplement: Supplementary information [file EXCLI-21-580-s-001.xlsx]

## Sheet: supplementary information
Supplementary information: Detailed information of individual patients in the present study. Male (M); Female (F); 28-joint disease activity score (DAS28); Methotrexate (MTX)
	Healthy donors		Rheumatoid Arthritis
			Without biologic therapy				Tocilizumab					Golimumab					Adalimumab					Etanercept
	Gender	Age	Gender	Age	Therapy	DAS28	Gender	Age	Therapy / Month		DAS28	Gender	Age	Therapy / Month		DAS28	Gender	Age	Therapy / Month		DAS28	Gender	Age	Therapy / Month		DAS28
1	M	46	M	73	Prednison	4.07	M	70		80	4.09	M	45		14	2.16	M	62		36	3.08	M	74		60	1.75
2	M	49	M	50	Prednison	6.04	M	58		72	1.62	M	49		4	3.63	M	39		43	3.05	M	57	MTX	24	1.88
3	M	58	M	66	Prednison	3.11	M	71		23	6.49	M	72		32	2.8	M	48	MTX	71	2.8	M	63	MTX	53	2.13
4	M	60	M	77	MTX, Prednison	3.02	M	64		25	1.74	M	49		52	2.5	M	63	MTX	46	3.34	M	55		35	2.64
5	F	45	F	65	Prednison	5.74	M	67	MTX	4	1.53	M	62	Predison, MTX	40	5.39	F	56	MTX	28	2.88	F	54		26	3.9
6	F	24	F	52	MTX	6.09	F	68		132	2.36	M	64	MTX	40	2.75	F	65		4	2.65	F	47	MTX	6	4.3
7	F	39	F	62	Prednison	5.93	F	63		10	1.89	M	38	MTX	58	1.8	F	42		3	5.42	F	37		91	2.66
8	F	48	F	56	MTX, Cyclosporin	6.08	F	48		12	2.2	F	41		4	2.02	F	27		29	2.6	F	73		77	2.37
9	F	43	F	49	Prednison	5.72	F	55	Predison	77	1.5	F	57		10	2.16	F	72		49	2.51	F	67		71	2.73
10	F	34	F	57	Prednison, MTX	6.32	F	62		58	1.8	F	49		9	5.22	F	24	MEDROL	3	2.88	F	60	Predison, MTX	15	1.88
11	F	41	F	64	Prednison	6.2	F	57		52	2.2	F	56	MTX	64	3.12	F	68	MTX	24	3.6	F	60	MTX	77	2.8
12	F	27	F	73	MTX, Prednison	6.8	F	66		44	1.6	F	46		34	2.6	F	60	MEDROL	15	2.1	F	61	MTX, MEDROL	8	2.99
13	F	32	F	72	MTX, Prednison	6.33	F	42		29	1.8	F	58	MTX	58	2.66	F	71		16	3.29	F	55	MTX	57	2.16
14	F	29	F	42	MTX, Prednison	5.2	F	65	Predison, MTX	77	1.8	F	73	MTX	28	1.72	F	59		22	6.38	F	77	MTX	50	4.55
15	F	25	F	74	Plaquenil	2.6	F	74		58	1.8	F	64	MTX	9	2.11	F	52		85	3.08	F	67	MTX	87	2.99
16	F	47	F	77	MTX	8.6	F	72		8	1.89	F	46	MTX	58	3.08	F	65		47	1.89	F	76	MTX	53
17	F	29	F	34	MTX	3.1	F	54	MTX	9	2.3	F	57		64	1.96	F	66	Predison	64	2.41	F	70	MTX	72	3.28
18	F	25	F	76	MTX	3.42	F	64		32	1.39	F	54	MTX	51	3.98	F	68		7	2.55	F	78	MTX	75	2.85
19	F	32	F	35	Medrol	2.97	F	65		46	7	F	54		53	2.66	F	46		30	6.9	F	52	MTX	19	2.61
20	F	32	F	68	MTX	4.87	F	59		81	2.86	F	46	MTX	57	2.29	F	49	MTX	67	4.27
